# Supplementary material for: A Rapid HPLC-UV Protocol Coupled to Chemometric Analysis for the Determination of the Major Phenolic Constituents and Tocopherol Content in Almonds and the Discrimination of the Geographical Origin
Source: Molecules. 2021 Sep 7;26(18):5433. doi: 10.3390/molecules26185433 (PMC8464707; doi:10.3390/molecules26185433)
Supplement: Supplementary file 1 [file molecules-26-05433-s001.zip]

Archive with 1 entries (1 files):
- molecules-1365285-supplementary.pdf
